# Supplementary material for: Trophoblast stem cell-based organoid models of the human placental barrier
Source: Nat Commun. 2024 Feb 8;15:962. doi: 10.1038/s41467-024-45279-y (PMC10853531; doi:10.1038/s41467-024-45279-y)
Supplement: Supplementary file 4 — Supplementary Data 1 [file 41467_2024_45279_MOESM4_ESM.xlsx]

## Sheet: Sheet1
Name	Sequence	PCR template	Objective
Puro-T2A-F1	CTGCAGATATCCAGACCATGGCCACCGAGTACAAGCC	pGIPZ vector (Open Biosystems)	Construction of pCS-CA-PuroR-T2A-Cas9
Puro-T2A-R1	CACCGCATGTTAGCAGACTTCCTCTGCCCTCTCCCGATCCGGCACCGGGCTTGCGGGTC
T2A-Cas9-F1	TAACATGCGGTGACGTCGAGGAGAATCCTGGCCCACCGGTCGCCACCATGGGCAAGCCCATCCC	Alt-R S.p. Cas9 Expression Plasmid (IDT)
T2A-Cas9-R1	TTGATCCCTCGACTAGCTCGGATCCACTAGTCCAG
Neo-F1	GTTGTTGTTAACTTGTTTAT	pCAG-HIVgp (provided by H. Miyoshi)	Construction of pU6-sgSDC1-loxP-7xGFP11-loxP
Neo-R1	ATGGCGGTAATACGGTTATCCA
hU6-F1	GTATTACCGCCATGAGGGCCTATTTCCCATGATT	pCS-hU6 (our previous study)
hU6-R1	GGTGTTTCGTCCTTTCCACA
FLAG-loxP-linker	AAAGGACGAAACACCTGCAGGGGACTACAAAGACCATGACGGTGATTATAAAGATCATGACATCGATTACAAGGATGACGATGACAAGTAGATAACTTCGTATAGCATACATTATACGAAGTTATGTTGTTGTTAACTTGTTTAT	-
sgRNA-template	GTTTCAGAGCTATGCTGGAAACAGCATAGCAAGTTGAAATAAGGCTAGTCCGTTATCAACTTGAAAAAGTGGCACCGAGTCGGTGCTTTTTTTATAACTTCGTATAGCATACATTATACGAAGTTATAACCAGCTGTGGAATGTGTGTC	-
sgSNAI1-F1	TTGTGGAAAGGACGAAACACC GAGCCGAAACAAGCCAACGG GTTTCAGAGCTATGCTGGAAACAG	sgRNA-template
sgSNAI1-R1	CCAGAACCACCTCCGCCAA GAGCCGAAACAAGCCAACGG GGGACACACATTCCACAGCTGGTT
Cre-F1	GCAGATATCCAGTCCATGGCCAATTTACTGACCGTACAC	Cre Vector (Santa Cruz)	Construction of pCS-3G-Cre
Cre-R1	CTTGATCCCTCGAGCTAATCGCCATCTTCCAGCAGGCGCACCATTG
EGFP-CAG-f1	TTCTGCAGATATCCAGACCATGGTGAGCAAGGGCGAGGA	pEGFP-N1 (Clontech)	Construction of pCS-CA-EGFP
EGFP-CAG-r1	AAGCTTGATCCCTCGAGTTACTTGTACAGCTCGTCCATGCC
KSB-CS-F1	CTGCAGATATCCAGACCATGGTGAGTGTGATTAAACCAGA	Kusabira Orange-N1 (Addgene, Plasmid #54793)	Construction of pCS-CA-KSB
KSB-CS-R1	TTGATCCCTCGAGTTAGGAATGAGCTACTGCATCTTCTA
