# Supplementary material for: Trophoblast stem cell-based organoid models of the human placental barrier
Source: Nat Commun. 2024 Feb 8;15:962. doi: 10.1038/s41467-024-45279-y (PMC10853531; doi:10.1038/s41467-024-45279-y)
Supplement: Supplementary file 5 — Supplementary Data 2 [file 41467_2024_45279_MOESM5_ESM.xlsx]

## Sheet: Sheet1
Supplementary Data 2. Optimized ESI MS/MS parameters
	Compound	Polarity	Precursor ion (m/z)	Product ion (m/z)	DP (V)	CE (V)
	Glyphosate	negative	168	63	-80	-10
DP: declustering potential, CE: collision energy
