# Supplementary material for: Trophoblast stem cell-based organoid models of the human placental barrier
Source: Nat Commun. 2024 Feb 8;15:962. doi: 10.1038/s41467-024-45279-y (PMC10853531; doi:10.1038/s41467-024-45279-y)
Supplement: Supplementary file 7 — Source Data [file 41467_2024_45279_MOESM7_ESM.xlsx]

## Sheet: Fig. 3E
	TEER (Ω・cm2)
	2	4	6	7	8	(day)
(a)	17.2473	26.9313	99.6317	151.55
(a)	15.7629	24.1039	93.482	148.228
(b)	15.2681	26.9313	64.5715	75.9166	100.939
(b)	15.0561	26.7899	72.2763	91.3968	117.056
(c)	16.6112	25.871	89.1702	124.054
(c)	15.8336	26.7192	91.9269	117.48
(d)	17.0353	26.4365	83.586	92.8105	104.191
(d)	15.2681	22.3367	71.2867	73.6546	79.0974

## Sheet: Fig. 3K
	TEER (Ω・cm2)
	2	4	6	7	(day)
STM	14.8087	31.6673	147.168	215.945
STM	15.7276	34.7774	155.509	235.172
STM	17.212	42.2701	154.024	277.725
STM	16.3638	38.029	148.935	202.091
STM	17.0706	35.4843	164.486	231.92
STM	16.7172	36.6859	156.357	228.598
STM	16.5758	37.4635	158.831	209.442
TSM	17.6361	19.7213	32.0207	36.4032
TSM	17.5654	21.1351	27.9916	33.9999
TSM	14.3139	18.6611	27.6382	37.4635

## Sheet: Fig. 3L
Medium	Day		hCG (mIU/h)
TSM	0-2	Basal	28.679
TSM	0-2	Basal	11.6027
TSM	0-2	Basal	21.6467
TSM	0-2	Apical	90.1852
TSM	0-2	Apical	96.9619
TSM	0-2	Apical	87.6598
TSM	2-4	Basal	406.529
TSM	2-4	Basal	515.602
TSM	2-4	Basal	246.522
TSM	2-4	Apical	2128.81
TSM	2-4	Apical	1956.86
TSM	2-4	Apical	1884.31
STM	0-2	Basal	19.6985
STM	0-2	Basal	9.44665
STM	0-2	Basal	50.012
STM	0-2	Apical	526.006
STM	0-2	Apical	450.844
STM	0-2	Apical	446.644
STM	2-4	Basal	339.133
STM	2-4	Basal	120.867
STM	2-4	Basal	595.594
STM	2-4	Apical	5322.57
STM	2-4	Apical	5577.29
STM	2-4	Apical	5178.85
STM	4-6	Basal	270.099
STM	4-6	Basal	123.111
STM	4-6	Basal	273.47
STM	4-6	Apical	7152.9
STM	4-6	Apical	6222.68
STM	4-6	Apical	6859.92
STM	6-7	Basal	342.313
STM	6-7	Basal	227.856
STM	6-7	Basal	260.537
STM	6-7	Apical	8914.99
STM	6-7	Apical	8833.24
STM	6-7	Apical	8236.05

## Sheet: Fig. 4G
Day2	TEER (Ω・cm2)
1st model	18.4843	19.8981	20.817	18.6257
2nd model	19.1205	17.6361	15.7983	17.0706	16.9999
Day4	TEER (Ω・cm2)
1st model	52.6609	49.8335	63.3345	50.9645
2nd model	48.1371	50.6817	49.1267	52.2368	49.4801
Day6	TEER (Ω・cm2)
1st model	116.526	131.864	146.708	119.777
2nd model	82.243	88.534	73.902	81.4654	86.7669
Day7	TEER (Ω・cm2)
1st model	160.245	185.268	189.155	183.925

## Sheet: Fig. 4I
	TEER (Ω・cm2)
TS	14.1018
TS	15.5155
TS	16.7879
TS	15.1621
TS	16.3638
TS	16.2931
ST	62.2389
ST	68.6713
ST	58.1391
ST	62.3096
ST	61.0372
ST	63.0871

## Sheet: Fig. 4J
FITC-dextran		% of initial concentration
4 kDa	BL	4.43402
4 kDa	BL	4.7402
4 kDa	BL	3.9693
4 kDa	TS	1.38715
4 kDa	TS	1.05715
4 kDa	TS	1.07586
4 kDa	ST	0.292466
4 kDa	ST	0.290374
4 kDa	ST	0.38652
70 kDa	BL	1.42102
70 kDa	BL	0.90477
70 kDa	BL	0.679558
70 kDa	TS	0.194076
70 kDa	TS	0.140817
70 kDa	TS	0.188796
70 kDa	ST	0.0476245
70 kDa	ST	0.0506159
70 kDa	ST	0.04653

## Sheet: Fig. 5B
	Arbitrary unit
	ST area	Whole area	%
ST/HUVEC	53.92	54.14	99.5936
ST/HUVEC	53.643	54.029	99.2856
ST/HUVEC	53.008	53.166	99.7028
ST/HUVEC	54.687	54.857	99.6901

## Sheet: Fig. 5F
	TEER (Ω・cm2)
HU	8.12887
HU	7.42201
HU	4.59458
HU	7.63407
ST	84.9644
ST	100.02
ST	92.7398
ST	89.6296
ST/HU	194.386
ST/HU	243.866
ST/HU	230.789
ST/HU	206.191

## Sheet: Fig. 5G
Antipyrine			Caffeine			Glyphosate
	Papp (x10-6 cm/s)			Papp (x10-6 cm/s)			Papp (x10-6 cm/s)
Cont	123.644		Cont	151.21		Cont	107.911
Cont	94.646		Cont	133.02		Cont	102.016
Cont	97.1217		Cont	129.731		Cont	98.9511
Cont	112.413		Cont	161.861		Cont	107.282
HU	103.651		HU	142.537		HU	92.4278
HU	101.873		HU	128.967		HU	91.5632
HU	96.3837		HU	130.081		HU	82.2104
HU	106.774		HU	131.209		HU	84.8826
ST	47.6598		ST	95.3754		ST	32.3733
ST	45.6588		ST	92.6774		ST	30.6992
ST	45.5503		ST	89.8341		ST	30.6442
ST	50.5885		ST	95.3222		ST	31.4852
ST/HU	58.4972		ST/HU	97.7829		ST/HU	29.1273
ST/HU	54.1635		ST/HU	97.3285		ST/HU	29.4103
ST/HU	51.8667		ST/HU	97.3545		ST/HU	29.2216
ST/HU	54.9193		ST/HU	100.919		ST/HU	29.1902

## Sheet: Fig. S4
Organoid#	Size of organoids (um)
1	481.215
2	519.007
3	452.341
4	463.018
5	429.779
6	546.691
7	410.954
8	375.205
9	464.884
10	455.711
11	444.794
12	532.948
13	444.594
14	447.107
15	389.656
16	480.715
17	519.57
18	452.819
19	439.875

[truncated: 10 more sheets: Fig. S12A, Fig. S12B, Fig. S13B, Fig. S15B, Fig. S15C, Fig. S16E, Fig. S16F, Fig. S16G, Fig. S16H, Fig. S16I]
